# Supplementary material for: Protocol for modeling acquired resistance to targeted therapeutics in adherent and suspension cancer cell lines via in situ resistance assay
Source: STAR Protoc. 2024 Oct 5;5(4):103361. doi: 10.1016/j.xpro.2024.103361 (PMC11491975; doi:10.1016/j.xpro.2024.103361)
Supplement: Table S1. Excel template for ISRA scoring, related to step 5 — Tab 1 has a blank template that can be used for scoring ISRA experiments. Tab 2 shows ISRA data for H1975 cells treated with increasing doses of osimertinib. Tab 3 shows data from tab 2 converted for entry into GraphPad Prism for plotting Kaplan-Meyer survival curves. [file mmc1.xlsx]

## Sheet: Template
				Week
			0	1	1.5	2	2.5	3	3.5	4	4.5	5	5.5	6	6.5	7	7.5	8	8.5	9	9.5	10	10.5	11	11.5	12
		Replicate 1 Dates	1
		Replicate2 Dates	2
Cell Line:	NCI-H1975	Replicate 3 Dates	3
Treatment:	Replicate	Completed by:		1	1.5	2	2.5	3	3.5	4	4.5	5	5.5	6	6.5	7	7.5	8	8.5	9	9.5	10	10.5	11	11.5	12
No TX	1
	2
	3
		Weekly Total:		0	0	0	0	0	0	0	0	0	0	0	0	0	0	0	0	0	0	0	0	0	0	0
		Cumulative Total:		0	0	0	0	0	0	0	0	0	0	0	0	0	0	0	0	0	0	0	0	0	0	0
EC50 concentration	1
	2
	3
		Weekly Total:		0	0	0	0	0	0	0	0	0	0	0	0	0	0	0	0	0	0	0	0	0	0	0
		Cumulative Total:		0	0	0	0	0	0	0	0	0	0	0	0	0	0	0	0	0	0	0	0	0	0	0
EC60 concentration	1
	2
	3
		Weekly Total:		0	0	0	0	0	0	0	0	0	0	0	0	0	0	0	0	0	0	0	0	0	0	0
		Cumulative Total:		0	0	0	0	0	0	0	0	0	0	0	0	0	0	0	0	0	0	0	0	0	0	0
EC75 concentration	1
	2
	3
		Weekly Total:		0	0	0	0	0	0	0	0	0	0	0	0	0	0	0	0	0	0	0	0	0	0	0
		Cumulative Total:		0	0	0	0	0	0	0	0	0	0	0	0	0	0	0	0	0	0	0	0	0	0	0
EC80 concentration	1
	2
	3
		Weekly Total:		0	0	0	0	0	0	0	0	0	0	0	0	0	0	0	0	0	0	0	0	0	0	0
		Cumulative Total:		0	0	0	0	0	0	0	0	0	0	0	0	0	0	0	0	0	0	0	0	0	0	0

## Sheet: Example
				Week
			0	1	1.5	2	2.5	3	3.5	4	4.5	5	5.5	6	6.5	7	7.5	8	8.5	9	9.5	10	10.5	11	11.5	12
		Replicate 1 Dates	1	2018-12-19		2018-12-26		2019-01-02		2019-02-09		2019-01-23		2019-01-30		2019-02-06		2019-02-13		2019-02-20		2019-02-27		2019-03-06		2019-03-13
		Replicate2 Dates	2	2019-01-02		2019-02-09		2019-01-23		2019-01-30		2019-02-06		2019-02-13		2019-02-20		2019-02-27		2019-03-06		2019-03-13		2019-03-20		2019-03-27
Cell Line:	NCI-H1975	Replicate 3 Dates	3	2019-02-13		2019-02-20		2019-02-27		2019-03-06		2019-03-13		2019-03-20		2019-03-27		2019-04-03		2019-04-10		2019-04-17		2019-04-24		2019-05-01
Treatment:	Replicate	Completed by:		1	1.5	2	2.5	3	3.5	4	4.5	5	5.5	6	6.5	7	7.5	8	8.5	9	9.5	10	10.5	11	11.5	12
No TX	1	Theard / Kortum		35		25
	2	Theard / Kortum		40		20
	3	Theard / Kortum		38		22
		Weekly Total:		113	0	67	0	0	0	0	0	0	0	0	0	0	0	0	0	0	0	0	0	0	0	0
		Cumulative Total:		113	113	180	180	180	180	180	180	180	180	180	180	180	180	180	180	180	180	180	180	180	180	180
EC50 concentration	1	Theard / Kortum		13		28		19
30 nM Osimertinib	2	Theard / Kortum		14		33		13
	3	Theard / Kortum		12		29		19
		Weekly Total:		39	0	90	0	51	0	0	0	0	0	0	0	0	0	0	0	0	0	0	0	0	0	0
		Cumulative Total:		39	39	129	129	180	180	180	180	180	180	180	180	180	180	180	180	180	180	180	180	180	180	180
EC60 concentration	1	Theard / Kortum				12		33		15
50 nM Osimertinib	2	Theard / Kortum				12		29		19
	3	Theard / Kortum				14		31		15
		Weekly Total:		0	0	38	0	93	0	49	0	0	0	0	0	0	0	0	0	0	0	0	0	0	0	0
		Cumulative Total:		0	0	38	38	131	131	180	180	180	180	180	180	180	180	180	180	180	180	180	180	180	180	180
EC75 concentration	1	Theard / Kortum				1		4		7		6		3		7		3		2		4		0		0
150 nM Osimertinib	2	Theard / Kortum				0		4		7		8		1		5		4		2		4		0		0
	3	Theard / Kortum				1		3		9		8		2		5		2		4		5		0		0
		Weekly Total:		0	0	2	0	11	0	23	0	22	0	6	0	17	0	9	0	8	0	13	0	0	0	0
		Cumulative Total:		0	0	2	2	13	13	36	36	58	58	64	64	81	81	90	90	98	98	111	111	111	111	111
EC80 concentration	1	Theard / Kortum						1		1		3		13		11		3		4		1		0		0
300 nM Osimertinib	2	Theard / Kortum						1		1		4		12		9		5		3		0		0		0
	3	Theard / Kortum						0		2		4		11		10		5		3		1		0		0
		Weekly Total:		0	0	0	0	2	0	4	0	11	0	36	0	30	0	13	0	10	0	2	0	0	0	0
		Cumulative Total:		0	0	0	0	2	2	6	6	17	17	53	53	83	83	96	96	106	106	108	108	108	108	108

## Sheet: Data formatted for Prism
	NT	OSM 0	OSM 30	OSM 50	OSM 150	OSM 300
NT_1	7	1
NT_2	7	1
NT_3	7	1
NT_4	7	1
NT_5	7	1
NT_6	7	1
NT_7	7	1
NT_8	7	1
NT_9	7	1
NT_10	7	1
NT_11	7	1
NT_12	7	1
NT_13	7	1
NT_14	7	1
NT_15	7	1
NT_16	7	1
NT_17	7	1
NT_18	7	1
NT_19	7	1
NT_20	7	1
NT_21	7	1
NT_22	7	1
NT_23	7	1
NT_24	7	1
NT_25	7	1
NT_26	7	1
NT_27	7	1
NT_28	7	1
NT_29	7	1
NT_30	7	1
NT_31	7	1
NT_32	7	1
NT_33	7	1
NT_34	7	1
NT_35	7	1
NT_36	14	1
NT_37	14	1
NT_38	14	1
NT_39	14	1
NT_40	14	1
NT_41	14	1
NT_42	14	1
NT_43	14	1
NT_44	14	1
NT_45	14	1
NT_46	14	1
NT_47	14	1
NT_48	14	1
NT_49	14	1
NT_50	14	1
NT_51	14	1
NT_52	14	1
NT_53	14	1
NT_54	14	1
NT_55	14	1
NT_56	14	1
NT_57	14	1
NT_58	14	1
NT_59	14	1
NT_60	14	1
NT_61	14	1
NT_62	14	1
NT_63	14	1
NT_64	14	1
NT_65	14	1
NT_66	14	1
NT_67	14	1
NT_68	14	1
NT_69	14	1
NT_70	14	1
NT_71	14	1
NT_72	14	1
NT_73	14	1
NT_74	14	1
NT_75	14	1
NT_76	14	1
NT_77	14	1
NT_78	14	1
NT_79	14	1
NT_80	14	1
NT_81	14	1
NT_82	14	1
NT_83	14	1
NT_84	14	1
NT_85	14	1
NT_86	14	1
NT_87	14	1
NT_88	14	1
NT_89	14	1
NT_90	14	1
NT_91	14	1
NT_92	14	1
NT_93	14	1
NT_94	14	1
NT_95	14	1
NT_96	14	1
NT_97	14	1
NT_98	14	1
NT_99	14	1
NT_100	14	1
NT_101	14	1
NT_102	14	1
NT_103	14	1
NT_104	14	1
NT_105	14	1
NT_106	14	1
NT_107	14	1
NT_108	14	1
NT_109	14	1
NT_110	14	1
NT_111	14	1
NT_112	14	1
NT_113	14	1
NT_114	14	1
NT_115	14	1
NT_116	14	1
NT_117	14	1
NT_118	14	1
NT_119	14	1
NT_120	14	1
NT_121	14	1
NT_122	14	1
NT_123	14	1
NT_124	14	1
NT_125	14	1
NT_126	14	1
NT_127	14	1
NT_128	14	1
NT_129	14	1
NT_130	14	1
NT_131	14	1
NT_132	14	1
NT_133	14	1
NT_134	14	1
NT_135	14	1
NT_136	14	1
NT_137	14	1
NT_138	14	1
NT_139	14	1
NT_140	14	1
NT_141	14	1
NT_142	14	1
NT_143	14	1
NT_144	14	1
NT_145	14	1
NT_146	14	1
NT_147	14	1
NT_148	14	1
NT_149	14	1
NT_150	14	1
NT_151	14	1
NT_152	14	1
NT_153	14	1
NT_154	14	1
NT_155	14	1
NT_156	14	1
NT_157	14	1
NT_158	14	1
NT_159	14	1
NT_160	14	1
NT_161	14	1
NT_162	14	1
NT_163	14	1
NT_164	14	1
NT_165	14	1
NT_166	14	1
NT_167	14	1
NT_168	14	1
NT_169	14	1
NT_170	14	1
NT_171	14	1
NT_172	14	1
NT_173	14	1
NT_174	14	1
NT_175	14	1
NT_176	14	1
NT_177	14	1
NT_178	14	1
NT_179	14	1
NT_180	14	1
OSM30_1	7		1
OSM30_2	7		1
OSM30_3	7		1
OSM30_4	7		1
OSM30_5	7		1
OSM30_6	7		1
OSM30_7	7		1
OSM30_8	7		1
OSM30_9	7		1
OSM30_10	7		1
OSM30_11	7		1
OSM30_12	7		1
OSM30_13	7		1
OSM30_14	7		1
OSM30_15	7		1
OSM30_16	7		1
OSM30_17	7		1
OSM30_18	7		1
OSM30_19	7		1
OSM30_20	7		1
OSM30_21	7		1
OSM30_22	7		1
OSM30_23	7		1
OSM30_24	7		1
OSM30_25	7		1
OSM30_26	7		1
OSM30_27	7		1
OSM30_28	7		1
OSM30_29	7		1
OSM30_30	7		1
OSM30_31	7		1
OSM30_32	7		1
OSM30_33	7		1
OSM30_34	7		1
OSM30_35	7		1
OSM30_36	7		1
OSM30_37	7		1
OSM30_38	7		1
OSM30_39	7		1
OSM30_40	14		1
OSM30_41	14		1
OSM30_42	14		1
OSM30_43	14		1
OSM30_44	14		1
OSM30_45	14		1
OSM30_46	14		1
OSM30_47	14		1
OSM30_48	14		1
OSM30_49	14		1
OSM30_50	14		1
OSM30_51	14		1
OSM30_52	14		1
OSM30_53	14		1
OSM30_54	14		1
OSM30_55	14		1
OSM30_56	14		1
OSM30_57	14		1
OSM30_58	14		1
OSM30_59	14		1
OSM30_60	14		1
OSM30_61	14		1
OSM30_62	14		1
OSM30_63	14		1
OSM30_64	14		1
OSM30_65	14		1
OSM30_66	14		1
OSM30_67	14		1
OSM30_68	14		1
OSM30_69	14		1
OSM30_70	14		1
OSM30_71	14		1
OSM30_72	14		1
OSM30_73	14		1
OSM30_74	14		1
OSM30_75	14		1
OSM30_76	14		1
OSM30_77	14		1
OSM30_78	14		1
OSM30_79	14		1
OSM30_80	14		1
OSM30_81	14		1
OSM30_82	14		1
OSM30_83	14		1
OSM30_84	14		1
OSM30_85	14		1
OSM30_86	14		1
OSM30_87	14		1
OSM30_88	14		1
OSM30_89	14		1
OSM30_90	14		1
OSM30_91	14		1
OSM30_92	14		1
OSM30_93	14		1
OSM30_94	14		1
OSM30_95	14		1
OSM30_96	14		1
OSM30_97	14		1
OSM30_98	14		1
OSM30_99	14		1
OSM30_100	14		1
OSM30_101	14		1
OSM30_102	14		1
OSM30_103	14		1
OSM30_104	14		1
OSM30_105	14		1
OSM30_106	14		1
OSM30_107	14		1
OSM30_108	14		1
OSM30_109	14		1
OSM30_110	14		1
OSM30_111	14		1
OSM30_112	14		1
OSM30_113	14		1
OSM30_114	14		1
OSM30_115	14		1
OSM30_116	14		1
OSM30_117	14		1
OSM30_118	14		1
OSM30_119	14		1
OSM30_120	14		1
OSM30_121	14		1
OSM30_122	14		1
OSM30_123	14		1
OSM30_124	14		1
OSM30_125	14		1
OSM30_126	14		1
OSM30_127	14		1
OSM30_128	14		1
OSM30_129	14		1
OSM30_130	21		1
OSM30_131	21		1
OSM30_132	21		1
OSM30_133	21		1
OSM30_134	21		1
OSM30_135	21		1
OSM30_136	21		1
OSM30_137	21		1
OSM30_138	21		1
OSM30_139	21		1
OSM30_140	21		1
OSM30_141	21		1
OSM30_142	21		1
OSM30_143	21		1
OSM30_144	21		1
OSM30_145	21		1
OSM30_146	21		1
OSM30_147	21		1
OSM30_148	21		1
OSM30_149	21		1
OSM30_150	21		1
OSM30_151	21		1
OSM30_152	21		1
OSM30_153	21		1
OSM30_154	21		1
OSM30_155	21		1
OSM30_156	21		1
OSM30_157	21		1
OSM30_158	21		1
OSM30_159	21		1
OSM30_160	21		1
OSM30_161	21		1
OSM30_162	21		1
OSM30_163	21		1
OSM30_164	21		1
OSM30_165	21		1
OSM30_166	21		1
OSM30_167	21		1
OSM30_168	21		1
OSM30_169	21		1
OSM30_170	21		1
OSM30_171	21		1
OSM30_172	21		1
OSM30_173	21		1
OSM30_174	21		1
OSM30_175	21		1
OSM30_176	21		1
OSM30_177	21		1
OSM30_178	21		1
OSM30_179	21		1
OSM30_180	21		1
OSM50_1	14			1
OSM50_2	14			1
OSM50_3	14			1
OSM50_4	14			1
OSM50_5	14			1
OSM50_6	14			1
OSM50_7	14			1
OSM50_8	14			1
OSM50_9	14			1
OSM50_10	14			1
OSM50_11	14			1
OSM50_12	14			1
OSM50_13	14			1
OSM50_14	14			1
OSM50_15	14			1
OSM50_16	14			1
OSM50_17	14			1
OSM50_18	14			1
OSM50_19	14			1
OSM50_20	14			1
OSM50_21	14			1
OSM50_22	14			1
OSM50_23	14			1
OSM50_24	14			1
OSM50_25	14			1
OSM50_26	14			1
OSM50_27	14			1
OSM50_28	14			1
OSM50_29	14			1
OSM50_30	14			1
OSM50_31	14			1
OSM50_32	14			1
OSM50_33	14			1
OSM50_34	14			1
OSM50_35	14			1
OSM50_36	14			1
OSM50_37	14			1
OSM50_38	14			1
OSM50_39	21			1
OSM50_40	21			1
OSM50_41	21			1
OSM50_42	21			1
OSM50_43	21			1
OSM50_44	21			1
OSM50_45	21			1
OSM50_46	21			1
OSM50_47	21			1
OSM50_48	21			1
OSM50_49	21			1
OSM50_50	21			1
OSM50_51	21			1
OSM50_52	21			1
OSM50_53	21			1
OSM50_54	21			1
OSM50_55	21			1
OSM50_56	21			1
OSM50_57	21			1
OSM50_58	21			1
OSM50_59	21			1
OSM50_60	21			1
OSM50_61	21			1
OSM50_62	21			1
OSM50_63	21			1
OSM50_64	21			1
OSM50_65	21			1
OSM50_66	21			1
OSM50_67	21			1
OSM50_68	21			1
OSM50_69	21			1
OSM50_70	21			1
OSM50_71	21			1
OSM50_72	21			1
OSM50_73	21			1
OSM50_74	21			1
OSM50_75	21			1
OSM50_76	21			1
OSM50_77	21			1
OSM50_78	21			1
OSM50_79	21			1
OSM50_80	21			1
OSM50_81	21			1
OSM50_82	21			1
OSM50_83	21			1
OSM50_84	21			1
OSM50_85	21			1
OSM50_86	21			1
OSM50_87	21			1
OSM50_88	21			1
OSM50_89	21			1
OSM50_90	21			1
OSM50_91	21			1
OSM50_92	21			1
OSM50_93	21			1
OSM50_94	21			1
OSM50_95	21			1
OSM50_96	21			1
OSM50_97	21			1
OSM50_98	21			1
OSM50_99	21			1
OSM50_100	21			1
OSM50_101	21			1
OSM50_102	21			1
OSM50_103	21			1
OSM50_104	21			1
OSM50_105	21			1
OSM50_106	21			1
OSM50_107	21			1
OSM50_108	21			1
OSM50_109	21			1
OSM50_110	21			1
OSM50_111	21			1
OSM50_112	21			1
OSM50_113	21			1
OSM50_114	21			1
OSM50_115	21			1
OSM50_116	21			1
OSM50_117	21			1
OSM50_118	21			1
OSM50_119	21			1
OSM50_120	21			1
OSM50_121	21			1
OSM50_122	21			1
OSM50_123	21			1
OSM50_124	21			1
OSM50_125	21			1
OSM50_126	21			1
OSM50_127	21			1
OSM50_128	21			1
OSM50_129	21			1
OSM50_130	21			1
OSM50_131	21			1
OSM50_132	28			1
OSM50_133	28			1
OSM50_134	28			1
OSM50_135	28			1
OSM50_136	28			1
OSM50_137	28			1
OSM50_138	28			1
OSM50_139	28			1
OSM50_140	28			1
OSM50_141	28			1
OSM50_142	28			1
OSM50_143	28			1
OSM50_144	28			1
OSM50_145	28			1
OSM50_146	28			1
OSM50_147	28			1
OSM50_148	28			1
OSM50_149	28			1
OSM50_150	28			1
OSM50_151	28			1
OSM50_152	28			1
OSM50_153	28			1
OSM50_154	28			1
OSM50_155	28			1
OSM50_156	28			1
OSM50_157	28			1
OSM50_158	28			1
OSM50_159	28			1
OSM50_160	28			1
OSM50_161	28			1
OSM50_162	28			1
OSM50_163	28			1
OSM50_164	28			1
OSM50_165	28			1
OSM50_166	28			1
OSM50_167	28			1
OSM50_168	28			1
OSM50_169	28			1
OSM50_170	28			1
OSM50_171	28			1
OSM50_172	28			1
OSM50_173	28			1
OSM50_174	28			1
OSM50_175	28			1
OSM50_176	28			1
OSM50_177	28			1
OSM50_178	28			1
OSM50_179	28			1
OSM50_180	28			1
OSM150_1	14				1
OSM150_2	14				1
OSM150_3	21				1
OSM150_4	21				1
OSM150_5	21				1
OSM150_6	21				1
OSM150_7	21				1
OSM150_8	21				1
OSM150_9	21				1
OSM150_10	21				1
OSM150_11	21				1
OSM150_12	21				1
OSM150_13	21				1
OSM150_14	28				1
OSM150_15	28				1
OSM150_16	28				1
OSM150_17	28				1
OSM150_18	28				1
OSM150_19	28				1
OSM150_20	28				1
OSM150_21	28				1
OSM150_22	28				1
OSM150_23	28				1
OSM150_24	28				1
OSM150_25	28				1
OSM150_26	28				1
OSM150_27	28				1
OSM150_28	28				1
OSM150_29	28				1
OSM150_30	28				1
OSM150_31	28				1
OSM150_32	28				1
OSM150_33	28				1
OSM150_34	28				1
OSM150_35	28				1
OSM150_36	28				1
OSM150_37	35				1
OSM150_38	35				1
OSM150_39	35				1
OSM150_40	35				1
OSM150_41	35				1
OSM150_42	35				1
OSM150_43	35				1
OSM150_44	35				1
OSM150_45	35				1
OSM150_46	35				1
OSM150_47	35				1
OSM150_48	35				1
OSM150_49	35				1
OSM150_50	35				1
OSM150_51	35				1
OSM150_52	35				1
OSM150_53	35				1
OSM150_54	35				1
OSM150_55	35				1
OSM150_56	35				1
OSM150_57	35				1
OSM150_58	35				1
OSM150_59	42				1
OSM150_60	42				1
OSM150_61	42				1
OSM150_62	42				1
OSM150_63	42				1
OSM150_64	42				1
OSM150_65	49				1
OSM150_66	49				1
OSM150_67	49				1
OSM150_68	49				1
OSM150_69	49				1
OSM150_70	49				1
OSM150_71	49				1
OSM150_72	49				1
OSM150_73	49				1
OSM150_74	49				1
OSM150_75	49				1
OSM150_76	49				1
OSM150_77	49				1
OSM150_78	49				1
OSM150_79	49				1
OSM150_80	49				1
OSM150_81	49				1
OSM150_82	56				1
OSM150_83	56				1
OSM150_84	56				1
OSM150_85	56				1
OSM150_86	56				1
OSM150_87	56				1
OSM150_88	56				1
OSM150_89	56				1
OSM150_90	56				1
OSM150_91	63				1
OSM150_92	63				1
OSM150_93	63				1
OSM150_94	63				1
OSM150_95	63				1
OSM150_96	63				1
OSM150_97	63				1
OSM150_98	63				1
OSM150_99	70				1
OSM150_100	70				1
OSM150_101	70				1
OSM150_102	70				1
OSM150_103	70				1
OSM150_104	70				1
OSM150_105	70				1
OSM150_106	70				1
OSM150_107	70				1
OSM150_108	70				1
OSM150_109	70				1
OSM150_110	70				1
OSM150_111	70				1
OSM150_112	84				0
OSM150_113	84				0
OSM150_114	84				0
OSM150_115	84				0
OSM150_116	84				0
OSM150_117	84				0
OSM150_118	84				0
OSM150_119	84				0
OSM150_120	84				0
OSM150_121	84				0
OSM150_122	84				0
OSM150_123	84				0
OSM150_124	84				0
OSM150_125	84				0
OSM150_126	84				0
OSM150_127	84				0
OSM150_128	84				0
OSM150_129	84				0
OSM150_130	84				0
OSM150_131	84				0
OSM150_132	84				0
OSM150_133	84				0
OSM150_134	84				0
OSM150_135	84				0
OSM150_136	84				0
OSM150_137	84				0
OSM150_138	84				0
OSM150_139	84				0
OSM150_140	84				0
OSM150_141	84				0
OSM150_142	84				0
OSM150_143	84				0
OSM150_144	84				0
OSM150_145	84				0
OSM150_146	84				0
OSM150_147	84				0
OSM150_148	84				0
OSM150_149	84				0
OSM150_150	84				0
OSM150_151	84				0
OSM150_152	84				0
OSM150_153	84				0
OSM150_154	84				0
OSM150_155	84				0
OSM150_156	84				0
OSM150_157	84				0
OSM150_158	84				0
OSM150_159	84				0
OSM150_160	84				0
OSM150_161	84				0
OSM150_162	84				0
OSM150_163	84				0
OSM150_164	84				0
OSM150_165	84				0
OSM150_166	84				0
OSM150_167	84				0
OSM150_168	84				0
OSM150_169	84				0
OSM150_170	84				0
OSM150_171	84				0
OSM150_172	84				0
OSM150_173	84				0
OSM150_174	84				0
OSM150_175	84				0
OSM150_176	84				0
OSM150_177	84				0
OSM150_178	84				0
OSM150_179	84				0
OSM150_180	84				0
OSM300_1	21					1
OSM300_2	21					1
OSM300_3	21					1
OSM300_4	28					1
OSM300_5	28					1
OSM300_6	28					1
OSM300_7	35					1
OSM300_8	35					1
OSM300_9	35					1
OSM300_10	35					1
OSM300_11	35					1
OSM300_12	35					1
OSM300_13	35					1
OSM300_14	35					1
OSM300_15	35					1
OSM300_16	35					1
OSM300_17	35					1
OSM300_18	42					1
OSM300_19	42					1
OSM300_20	42					1
OSM300_21	42					1
OSM300_22	42					1
OSM300_23	42					1
OSM300_24	42					1
OSM300_25	42					1
OSM300_26	42					1
OSM300_27	42					1
OSM300_28	42					1
OSM300_29	42					1
OSM300_30	42					1
OSM300_31	42					1
OSM300_32	42					1
OSM300_33	42					1
OSM300_34	42					1
OSM300_35	42					1
OSM300_36	42					1
OSM300_37	42					1
OSM300_38	42					1
OSM300_39	42					1
OSM300_40	42					1
OSM300_41	42					1
OSM300_42	42					1
OSM300_43	42					1
OSM300_44	42					1
OSM300_45	42					1
OSM300_46	42					1
OSM300_47	42					1
OSM300_48	42					1
OSM300_49	42					1
OSM300_50	42					1
OSM300_51	42					1
OSM300_52	42					1
OSM300_53	42					1
OSM300_54	49					1
OSM300_55	49					1
OSM300_56	49					1
OSM300_57	49					1
OSM300_58	49					1
OSM300_59	49					1
OSM300_60	49					1
OSM300_61	49					1
OSM300_62	49					1
OSM300_63	49					1
OSM300_64	49					1
OSM300_65	49					1
OSM300_66	49					1
OSM300_67	49					1
OSM300_68	49					1
OSM300_69	49					1
OSM300_70	49					1
OSM300_71	49					1
OSM300_72	49					1
OSM300_73	49					1
OSM300_74	49					1
OSM300_75	49					1
OSM300_76	49					1
OSM300_77	49					1
OSM300_78	49					1
OSM300_79	49					1
OSM300_80	49					1
OSM300_81	49					1
OSM300_82	49					1
OSM300_83	49					1
OSM300_84	56					1
OSM300_85	56					1
OSM300_86	56					1
OSM300_87	56					1
OSM300_88	56					1
OSM300_89	56					1
OSM300_90	56					1
OSM300_91	56					1
OSM300_92	56					1
OSM300_93	56					1
OSM300_94	56					1
OSM300_95	56					1
OSM300_96	56					1
OSM300_97	63					1
OSM300_98	63					1
OSM300_99	63					1
OSM300_100	63					1
OSM300_101	63					1
OSM300_102	63					1
OSM300_103	63					1
OSM300_104	63					1
OSM300_105	63					1
OSM300_106	63					1
OSM300_107	70					1
OSM300_108	70					1
OSM300_109	84					0
OSM300_110	84					0
OSM300_111	84					0
OSM300_112	84					0
OSM300_113	84					0
OSM300_114	84					0
OSM300_115	84					0
OSM300_116	84					0
OSM300_117	84					0
OSM300_118	84					0
OSM300_119	84					0
OSM300_120	84					0
OSM300_121	84					0
OSM300_122	84					0
OSM300_123	84					0
OSM300_124	84					0
OSM300_125	84					0
OSM300_126	84					0
OSM300_127	84					0
OSM300_128	84					0
OSM300_129	84					0
OSM300_130	84					0
OSM300_131	84					0
OSM300_132	84					0
OSM300_133	84					0
OSM300_134	84					0
OSM300_135	84					0
OSM300_136	84					0
OSM300_137	84					0
OSM300_138	84					0
OSM300_139	84					0
OSM300_140	84					0
OSM300_141	84					0
OSM300_142	84					0
OSM300_143	84					0
OSM300_144	84					0
OSM300_145	84					0
OSM300_146	84					0
OSM300_147	84					0
OSM300_148	84					0
OSM300_149	84					0
OSM300_150	84					0
OSM300_151	84					0
OSM300_152	84					0
OSM300_153	84					0
OSM300_154	84					0
OSM300_155	84					0
OSM300_156	84					0
OSM300_157	84					0
OSM300_158	84					0
OSM300_159	84					0
OSM300_160	84					0
OSM300_161	84					0
OSM300_162	84					0
OSM300_163	84					0
OSM300_164	84					0
OSM300_165	84					0
OSM300_166	84					0
OSM300_167	84					0
OSM300_168	84					0
OSM300_169	84					0
OSM300_170	84					0
OSM300_171	84					0
OSM300_172	84					0
OSM300_173	84					0
OSM300_174	84					0
OSM300_175	84					0
OSM300_176	84					0
OSM300_177	84					0
OSM300_178	84					0
OSM300_179	84					0
OSM300_180	84					0
